# Supplementary material for: Design and Analysis of a Single System of Impedimetric Biosensors for the Detection of Mosquito-Borne Viruses
Source: Biosensors (Basel). 2021 Oct 7;11(10):376. doi: 10.3390/bios11100376 (PMC8533959; doi:10.3390/bios11100376)
Supplement: Supplementary file 1 [file biosensors-11-00376-s001.zip]

Archive with 1 entries (1 files):
- biosensors-1393282-supplementary.pdf
